# Supplementary material for: Moringa Oleifera Seed Extract Concomitantly Supplemented with Chemotherapy Worsens Tumor Progression in Mice with Triple Negative Breast Cancer and Obesity
Source: Nutrients. 2021 Aug 24;13(9):2923. doi: 10.3390/nu13092923 (PMC8472177; doi:10.3390/nu13092923)
Supplement: Supplementary file 1 [file nutrients-13-02923-s001.zip]

Archive with 1 entries (1 files):
- nutrients-1314325-supplementary.pdf
